# Supplementary material for: Taxonomic Review of the Genus Caloptilia Hübner, 1825 (Lepidoptera: Gracillariidae) with Descriptions of Three New Species and Seven Newly Recorded Species from Korea
Source: Insects. 2022 Nov 30;13(12):1107. doi: 10.3390/insects13121107 (PMC9785696; doi:10.3390/insects13121107)
Supplement: Supplementary file 1 [file insects-13-01107-s001.zip]

Archive with 2 entries (2 files):
- File S1  Annotated checklist.pdf
- Table S1 Host plants of the Korean Caloptilia species.pdf
